# Supplementary material for: The oxygen-tolerant reductive glycine pathway assimilates methanol, formate and CO2 in the yeast Komagataella phaffii
Source: Nat Commun. 2023 Nov 27;14:7754. doi: 10.1038/s41467-023-43610-7 (PMC10682033; doi:10.1038/s41467-023-43610-7)
Supplement: Supplementary file 4 — Supplementary Data 2 [file 41467_2023_43610_MOESM4_ESM.xlsx]

## Sheet: Supplementary Data 2
	Supplementary Data 2: List of GC-MS & data evaluation methods and samples they were applied to
	Metabolite/ fragment name	GC-MS method		Data evaluation method			Applied for the following samples*
		Derivatization/ Ioniziation	injection	Fragment/ Adduct	MS data type	Mass extraction window [±ppm]
	Malate	TBDMS GC-EI-TOFMS	split 1:50	[M-C4H9]+	profile	50	DasKO MeOH, DasKO MeOH+Gly, DasKO reverse labelling
		TBDMS GC-EI-TOFMS	split 1:50	[M-C4H9]+	centroid	50	GcvKO MeOH, ShmKO MeOH, Single MisKO MeOH, MisKO MeOH, GcvOE MeOH, DasKO FA, WT FA, MisKO FA
		EtOx/TMS GC-CI-TOFMS	splitless	[M+H]+	profile	50	Mut(-) MeOH**
	Valine	TBDMS GC-EI-TOFMS	splitless	[M-C4H9]+	profile	50	DasKO MeOH, DasKO MeOH+Gly,
		TBDMS GC-EI-TOFMS	split 1:50	[M-C4H9]+	profile	50	DasKO reverse labelling, GcvKO MeOH, GcvOE MeOH
		EtOx/TMS GC-CI-TOFMS	splitless	[M-CH3]+	profile	15	Mut(-) MeOH**
	Glycerate	TBDMS GC-EI-TOFMS	splitless	[M-C4H9]+	profile	50	DasKO MeOH, DasKO MeOH+Gly
	Methionine	TBDMS GC-EI-TOFMS	splitless	[M-C4H9]+	profile	50	DasKO MeOH 72h, DasKO MeOH+Gly 72h
		TBDMS GC-EI-TOFMS	splitless	[M-C4H9]+	centroid	50	DasKO MeOH 2h 24h, DasKO MeOH+Gly 2h 24h
		TBDMS GC-EI-TOFMS	split 1:50	[M-C4H9]+	profile	50	DasKO reverse labelling, GcvKO MeOH, GcvOE OE MeOH
		TBDMS GC-EI-TOFMS	split 1:50	[M-C4H9]+	centroid	50	Mut(-) MeOH, ShmKO MeOH, Single MisKO MeOH, MisKO MeOH, WT FA, DasKO FA, MisKO FA
	Methionine DC	TBDMS GC-EI-TOFMS	splitless	[M-C5OH9]+	profile	50	DasKO MeOH 2h 72h, DasKO MeOH+Gly 2h 72h
		TBDMS GC-EI-TOFMS	splitless	[M-C7O2SiH9]+	profile	50	DasKO MeOH 24h, DasKO MeOH+Gly 24h
		TBDMS GC-EI-TOFMS	split 1:50	[M-C5OH9]+	profile	50	DasKO reverse labelling 0h 72h, ShmKO MeOH, Mut(-) MeOH
		TBDMS GC-EI-TOFMS	split 1:50	[M-C7O2SiH9]+	profile	50	DasKO reverse labelling 24h, GcvKO MeOH, GcvOE MeOH
		TBDMS GC-EI-TOFMS	split 1:50	[M-C5OH9]+	centroid	50	MisKO MeOH, WT FA, DasKO FA, MisKO FA
	Glutamate	TBDMS GC-EI-TOFMS	splitless	[M-CH3]+	profile	50	DasKO MeOH 2h 72h, DasKO MeOH+Gly 2h 72h
		TBDMS GC-EI-TOFMS	split 1:50	[M-CH3]+	profile	50	DasKO MeOH 24h, DasKO reverse labelling
		TBDMS GC-EI-TOFMS	split 1:50	[M-C4H9]+	centroid	50	MisKO MeOH, DasKO FA
		TBDMS GC-EI-TOFMS	split 1:50	[M-CH3]+	centroid	50	MisKO FA, WT FA
	Glutamate DC	TBDMS GC-EI-TOFMS	split 1:50	[M-C5OH9]+	centroid	50	MisKO MeOH, MisKO FA, WT FA, DasKO FA
	Alanine	TBDMS GC-EI-TOFMS	splitless	[M-C4H9]+	profile	50	DasKO MeOH, DasKO MeOH+Gly
		TBDMS GC-EI-TOFMS	split 1:50	[M-C4H9]+	profile	50	DasKO reverse labelling
		TBDMS GC-EI-TOFMS	split 1:50	[M-C4H9]+	centroid	50	MisKO MeOH, WT FA, DasKO FA
	Alanine DC	TBDMS GC-EI-TOFMS	split 1:50	[M-C7O2SiH9]+	profile	50	DasKO MeOH, DasKO MeOH+Gly
		TBDMS GC-EI-TOFMS	split 1:50	[M-C5OH9]+	centroid	50	MisKO MeOH, DasKO FA, WT FA, MisKO FA
	Glycine	TBDMS GC-EI-TOFMS	split 1:50	[M-C4H9]+	profile	50	DasKO MeOH, DasKO MeOH+Gly, DasKO reverse labelling, GcvKO MeOH, ShmKO MeOH, single MisKO MeOH, GcvOE MeOH, DasKO FA 24h
		TBDMS GC-EI-TOFMS	split 1:50	[M-C4H9]+	centroid	50	MisKO MeOH, WT FA, MisKO FA, DasKO FA 2h 72h, Shm1KO 13C-MeOH + 5% natCO2, DasKO 13C-MeOH + 5% natCO2
		EtOx/TMS GC-CI-TOFMS	splitless	[M-CH3]+	profile	50	Mut(-) MeOH**
	Proline	TBDMS GC-EI-TOFMS	split 1:50	[M-CH3]+	profile	50	DasKO MeOH 24h 72h, DasKO MeOH+Gly
	Serine	TBDMS GC-EI-TOFMS	split 1:50	[M-C4H9]+	profile	50	DasKO MeOH, DasKO MeOH+Gly, DasKO reverse labelling, GcvKO MeOH, ShmKO MeOH, single MisKO MeOH, GcvOE MeOH, Mut(-) MeOH
		TBDMS GC-EI-TOFMS	split 1:50	[M-C4H9]+	centroid	50	MisKO MeOH, WT FA, DasKO FA, Shm1KO 13C-MeOH + 5% natCO2, DasKO 13C-MeOH + 5% natCO2
		TBDMS GC-EI-TOFMS	split 1:50	[M-CH3]+	centroid	50	MisKO FA
	Serine BB	TBDMS GC-EI-TOFMS	split 1:50	[f302]+	profile	50	DasKO MeOH, DasKO MeOH+Gly, DasKO reverse labelling, GcvKO MeOH, ShmKO MeOH, single MisKO MeOH, GcvOE MeOH, Mut(-) MeOH, DasKO FA
		TBDMS GC-EI-TOFMS	split 1:50	[f302]+	centroid	50	MisKO MeOH, MisKO FA, WT FA
	Serine DC	TBDMS GC-EI-TOFMS	split 1:50	[M-C7O2SiH9]+	profile	50	DasKO MeOH 2h 24h, DasKO MeOH+Gly 2h 24h, DasKO reverse labelling 2h 24h, ShmKO MeOH, GcvKO MeOH, GcvOE MeOH, Mut(-) MeOH
		TBDMS GC-EI-TOFMS	split 1:50	[M-C5OH9]+	profile	50	DasKO MeOH 72h, DasKO MeOH+Gly 72h, DasKO reverse labelling 72h
		TBDMS GC-EI-TOFMS	split 1:50	[M-C7O2SiH9]+	centroid	50	MisKO MeOH, MisKO FA, WT FA, DasKO FA
	Aspartate	EtOx/TMS GC-CI-TOFMS	splitless	[M+H]+	profile	50	DasKO MeOH 72h, DasKO MeOH+Gly 72h
		TBDMS GC-EI-TOFMS	split 1:50	[M-C4H9]+	profile	50	DasKO MeOH 2h 24h, DasKO MeOH+Gly 2h 24h
		TBDMS GC-EI-TOFMS	split 1:50	[M-CH3]+	profile	50	DasKO reverse labelling, GcvKO MeOH, ShmKO, single MisKO MeOH, GcvOE MeOH, Mut(-) MeOH, WT FA 2h
		TBDMS GC-EI-TOFMS	split 1:50	[M-CH3]+	centroid	50	MisKO MeOH, MisKO FA, DasKO FA, WT FA 24h 72h
	Aspartate BB	TBDMS GC-EI-TOFMS	split 1:50	[f302]+	profile	50	DasKO MeOH, DasKO MeOH+Gly
		TBDMS GC-EI-TOFMS	split 1:50	[f302]+	centroid	50	DasKO FA 2h 24h, WT FA 2h 24h
	Lysine	TBDMS GC-EI-TOFMS	split 1:50	[M-CH3]+	profile	50	DasKO MeOH 24h 72h, DasKO MeOH+Gly 24h 72h, DasKO reverse labelling 24h 72h
		EtOx/TMS GC-CI-TOFMS	splitless	[M-CH3]+	profile	50	Mut(-) MeOH**
	R5P	EtOx/TMS GC-CI-TOFMS	splitless	[M-CH3]+	profile	50	DasKO MeOH, DasKO MeOH+Gly, WT FA 2h, Mut(-) MeOH **
		EtOx/TMS GC-CI-TOFMS	splitless	[M-CH3]+	centroid	50	DasKO FA, WT FA 24h 72h
	S7P	EtOx/TMS GC-CI-TOFMS	splitless	[M-CH3]+	profile	50	DasKO MeOH, DasKO MeOH+Gly, DasKO FA 2h 24h, Mut(-) MeOH **
		EtOx/TMS GC-CI-TOFMS	splitless	[M-CH3]+	centroid	50	WT FA, DasKO FA 72h
	PEP	EtOx/TMS GC-CI-TOFMS	splitless	[M+H]+	profile	15	DasKO MeOH 24h 72h, DasKO MeOH+Gly 24h 72h, MisKO MeOH
		EtOx/TMS GC-CI-TOFMS	splitless	[M-CH3]+	profile	15	DasKO MeOH 2h, DasKO MeOH+Gly 2h, DasKO FA 72h
		EtOx/TMS GC-CI-TOFMS	splitless	[M+H]+	centroid	15	MisKO MeOH, MisKO FA, WT FA 24h
		EtOx/TMS GC-CI-TOFMS	splitless	[M-CH3]+	centroid	15	WT FA 72h
	2-PG	EtOx/TMS GC-CI-TOFMS	splitless	[M+H]+	profile	50	DasKO MeOH, DasKO MeOH+Gly, DasKO FA 24h, WT FA 24h, Mut(-) MeOH **
		EtOx/TMS GC-CI-TOFMS	splitless	[M+H]+	centroid	50	WT FA 72h
		EtOx/TMS GC-CI-TOFMS	splitless	[M+H]+	profile	15	DasKO FA 72h
	3-PG	EtOx/TMS GC-CI-TOFMS	splitless	[M+H]+	profile	50	DasKO MeOH, DasKO MeOH+Gly, Mut(-) MeOH **, WT FA 2h
		EtOx/TMS GC-CI-TOFMS	splitless	[M+H]+	centroid	50	MisKO MeOH, DasKO FA, WT FA 24h 72h
	AKG	EtOx/TMS GC-CI-TOFMS	splitless	[M+H]+	centroid	50	DasKO MeOH 24h
		EtOx/TMS GC-CI-TOFMS	splitless	[M-CH3]+	centroid	50	DasKO MeOH 72h, WT FA
		EtOx/TMS GC-CI-TOFMS	splitless	[M+H]+	profile	50	DasKO MeOH 2h
		EtOx/TMS GC-CI-TOFMS	splitless	[M-CH3]+	profile	50	DasKO FA
	I-Cit	EtOx/TMS GC-CI-TOFMS	splitless	[M-CH3]+	centroid	50	DasKO MeOH 72h, WT FA 2h 24h
		EtOx/TMS GC-CI-TOFMS	splitless	[M+H]+	centroid	15	DasKO MeOH 2h 24h, Mut(-) MeOH **, DasKO reverse labelling
		EtOx/TMS GC-CI-TOFMS	splitless	[M-CH3]+	centroid	50	MisKO FA
	Fumarate	TBDMS GC-EI-TOFMS	s split 1:50	[M-C4H9]+	centroid	50	DasKO MeOH, DaSKO MeOH+Gly, DasKO reverse labelling, GcvKO MeOH, GcvOE MeOH, MisKO MeOH, MisKO FA, DasKO FA, WT FA
	G6P	EtOx/TMS GC-CI-TOFMS	splitless	[M-CH3]+	profile	50	DasKO MeOH 2h 24h, DasKO MeOH+Gly 2h 24h
		EtOx/TMS GC-CI-TOFMS	splitless	[M-CH3]+	centroid	50	DasKO FA 2h 24h,
	F6P	EtOx/TMS GC-CI-TOFMS	splitless	[M-CH3]+	centroid	50	WT FA
	*if no time point is specified, all time points of the strain and carbon source were evaluated by the respective method
	** GC-MS and data evaluation method as described in Zavec et al. [Supplementary Ref. 1]
