# Supplementary material for: The oxygen-tolerant reductive glycine pathway assimilates methanol, formate and CO2 in the yeast Komagataella phaffii
Source: Nat Commun. 2023 Nov 27;14:7754. doi: 10.1038/s41467-023-43610-7 (PMC10682033; doi:10.1038/s41467-023-43610-7)
Supplement: Supplementary file 5 — Supplementary Data 3 [file 41467_2023_43610_MOESM5_ESM.xlsx]

## Sheet: Supplementary Data 3
	Supplementary Data 3: TBDMS GC-EI-TOFMS analytes, retention times, evaluated fragments (fragment structure is explained in more detail by Zamboni et al. [Supplementary Ref. 2]) and corresponding isotopologues & m/z ratios
	Metabolite	Name of analyte evaluated *	RT	Ion evaluated **	Isotopologues	m/z
			(min)
	Malate	Malate 3TBDMS	24.37	[M-C4H9] +	M+0	419.211
					M+1	420.214
					M+2	421.217
					M+3	422.221
					M+4	423.224
	Valine	Valine 2TBDMS	14.82	[M-C4H9] +	M+0	288.182
					M+1	289.185
					M+2	290.188
					M+3	291.192
					M+4	292.195
					M+5	293.198
	Glycerate	Glycerate 3TBDMS	21.61	[M-C4H9] +	M+0	391.216
					M+1	392.219
					M+2	393.222
					M+3	394.226
	Methionine	Methionine 2TBDMS	21.65	[M-C4H9] +	M+0	320.154
					M+1	321.157
					M+2	322.16
					M+3	323.164
					M+4	324.167
					M+5	325.17
		Methionine DC (decarboxylated***) 2TBDMS		[M-C5OH9]+	M+0	292.159
					M+1	293.162
					M+2	294.165
					M+3	295.169
					M+4	296.172
				[M-C7O2SiH9]+	M+0	218.14
					M+1	219.143
					M+2	220.147
					M+3	221.15
					M+4	222.153
	Glutamate	Glutamate 3TBDMS	26.29	[M-CH3] +	M+0	474.289
					M+1	475.293
					M+2	476.296
					M+3	477.299
					M+4	478.303
					M+5	479.306
				[M-C4H9] +	M+0	432.242
					M+1	433.245
					M+2	434.249
					M+3	435.252
					M+4	436.256
					M+5	437.259
		Glutamate DC (decarboxylated***) 3TBDMS		[M-C5OH9]+	M+0	404.247
					M+1	405.251
					M+2	406.254
					M+3	407.257
					M+4	408.261
	Alanine	Alanine 2TBDMS	12.21	[M-C4H9] +	M+0	260.151
					M+1	261.154
					M+2	262.157
					M+3	263.16
		Alanine DC (decarboxylated***) 2TBDMS		[M-C7O2SiH9]+	M+0	158.137
					M+1	159.14
					M+2	160.143
				[M-C5OH9]+	M+0	232.155
					M+1	233.159
					M+2	234.162
	Glycine	Glycine 2TBDMS	12.53	[M-C4H9] +	M+0	246.135
					M+1	247.138
					M+2	248.142
	Proline	Proline 2TBDMS	17.23	[M-CH3] +	M+0	328.213
					M+1	329.216
					M+2	330.219
					M+3	331.223
					M+4	332.226
					M+5	333.23
	Serine	Serine 3TBDMS	22.48	[M-C4H9] +	M+0	390.232
					M+1	391.235
					M+2	392.238
					M+3	393.242
				[M-CH3] +	M+0	432.279
					M+1	433.282
					M+2	434.285
					M+3	435.289
		Serine BB (backbone****)		[f302] +	M+0	302.198
		3TBDMS			M+1	303.2
					M+2	304.204
		Serine DC (decarboxylated***) 3TBDMS		[M-C5OH9]+	M+0	362.237
					M+1	363.24
					M+2	364.243
				[M-C7O2SiH9]+	M+0	288.218
					M+1	289.221
					M+2	290.225
	Aspartate	Aspartate 3TBDMS	24.96	[M-C4H9] +	M+0	418.226
					M+1	419.23
					M+2	420.233
					M+3	421.237
					M+4	422.24
				[M-CH3] +	M+0	460.274
					M+1	461.277
					M+2	462.28
					M+3	463.284
					M+4	464.287
		Aspartate BB (backbone****) 3TBDMS		[f302] +	M+0	302.198
					M+1	303.2
					M+2	304.204
	Lysine	Lysine 3TBDMS	27.42	[M-CH3] +	M+0	473.341
					M+1	474.345
					M+2	475.348
					M+3	476.351
					M+4	477.355
					M+5	478.358
					M+6	479.362
	Fumarate	Fumarate 2TBDMS	17.4	[M-C4H9]+	M+0	287.113
					M+1	288.116
					M+2	289.12
					M+3	290.123
					M+4	291.126
	* the names of the fragments specify the number of tertbutyldimetylsilyl (TBDMS) groups
	** the number of the isotopologue denotes the number of 13C atoms in the metabolite structure
	*** the decarboxylated amino acid corresponds to the derivatized amino acid having lost the C1-carbon atom group [Supplementary Ref. 2]
	**** the backbone of the amino acids corresponds to the derivatized C1 & C2-carbon atoms only [Supplementary Ref. 2], resulting in the fragment with the monoisotopic m/z of 302 ([f302] +)
