# Supplementary material for: The oxygen-tolerant reductive glycine pathway assimilates methanol, formate and CO2 in the yeast Komagataella phaffii
Source: Nat Commun. 2023 Nov 27;14:7754. doi: 10.1038/s41467-023-43610-7 (PMC10682033; doi:10.1038/s41467-023-43610-7)
Supplement: Supplementary file 6 — Supplementary Data 4 [file 41467_2023_43610_MOESM6_ESM.xlsx]

## Sheet: Supplementary Data 4
	Supplementary Data 4: EtOx/TMS GC-CI-TOFMS analytes, retention times, evaluated fragments and corresponding isotopologues & m/z ratios
	Metabolite	Name of analyte evaluated *	RT	Ion evaluated**	Isotopologues***	m/z
			(min)
	Aspartate	Aspartate 2TMS	12.43	[M+H] +	M+0	278.124
					M+1	279.127
					M+2	280.13
					M+3	281.134
					M+4	282.137
	R5P	Ribose 5-phosphate 5TMS 1EtOx	24.29	[M-CH3]+	M+0	618.235
					M+1	619.238
					M+2	620.242
					M+3	621.245
					M+4	622.248
					M+5	623.252
	S7P	Sedoheptulose 7-phosphate 7TMS 1EtOx	32.26	[M-CH3]+	M+0	822.335
					M+1	823.338
					M+2	824.342
					M+3	825.345
					M+4	826.349
					M+5	827.352
					M+6	828.355
					M+7	829.359
	PEP	Phosphoenol-pyruvate 3TMS	14.49	[M+H]+	M+0	385.109
					M+1	386.112
					M+2	387.115
					M+3	388.119
				[M-CH3]+	M+0	369.077
					M+1	370.081
					M+2	371.084
					M+3	372.087
	2-PG	2-Phospho-glycerate 4TMS	17.1	[M+H]+	M+0	475.158
					M+1	476.162
					M+2	477.165
					M+3	478.168
	3-PG	3-Phospho-glycerate 4TMS	17.51	[M+H]+	M+0	475.158
					M+1	476.162
					M+2	477.165
					M+3	478.168
	AKG	α-Ketoglutarate 2TMS 1EtOx	14.61	[M+H]+	M+0	334.151
					M+1	335.154
					M+2	336.157
					M+3	337.161
					M+4	338.164
					M+5	339.167
				[M-CH3]+	M+0	318.119
					M+1	319.121
					M+2	320.119
					M+3	321.12
					M+4	322.118
					M+5	323.116
	I-Cit	Iso-citrate 4TMS	17.76	[M+H]+	M+0	481.192
					M+1	482.196
					M+2	483.199
					M+3	484.202
					M+4	485.206
					M+5	486.209
					M+6	487.212
				[M-CH3]+	M+0	465.162
					M+1	466.165
					M+2	467.168
					M+3	468.172
					M+4	469.175
					M+5	470.178
					M+6	471.182
	G6P	Glucose 6-phosphate 6TMS 1EtOx	28.85	[M-CH3]+	M+0	720.285
					M+1	721.288
					M+2	722.292
					M+3	723.295
					M+4	724.298
					M+5	725.302
					M+6	726.305
	F6P	Fructose 6-phosphate 6TMS 1EtOx	28.53	[M-CH3]+	M+0	720.285
					M+1	721.288
					M+2	722.292
					M+3	723.295
					M+4	724.298
					M+5	725.302
					M+6	726.305
	* the names of the fragments specify the number of trimethylsilyl (TMS) and ethoxyamino (EtOx) groups
	** the number of the isotopologue denotes the number of 13C atoms in the metabolite structure
