# Supplementary material for: The oxygen-tolerant reductive glycine pathway assimilates methanol, formate and CO2 in the yeast Komagataella phaffii
Source: Nat Commun. 2023 Nov 27;14:7754. doi: 10.1038/s41467-023-43610-7 (PMC10682033; doi:10.1038/s41467-023-43610-7)
Supplement: Supplementary file 8 — Source Data [file 41467_2023_43610_MOESM8_ESM.xlsx]

## Sheet: Figure 2
a) DasKO MeOH-labeling	8	2	2x8; width 2/7
6	4
Methionine	M0	M1	M2	M3	M4	M5	M6	M7	M0 error	M1 error	M2 error	M3 error	M4 error	M5 error	M6 error	M7 error
n=26	94.4627	4.87107	0.581303	0.0848845	0	0			1.24289	1.64247	0.958426	0.205622	0	0
13C 2h	88.4999	10.5599	0.484357	0.455888	0	0			4.62804	4.08176	0.608848	0.0625754	0	0
13C 24h	64.8565	31.6123	3.37914	0.139744	0.0123055	0			0.733568	0.878076	0.0813712	0.24769
13C 72h	40.0959	42.9841	14.0729	2.53472	0.31244	0			0.505444	0.433985	0.0573174	0.0792074	0.0495691	0
4	4
Serine	M0	M1	M2	M3	M4	M5	M6	M7	M0 error	M1 error	M2 error	M3 error	M4 error	M5 error	M6 error	M7 error
n=26	96.6823	3.19693	0	0.120805					1.98068	2.02244	0	0.296404
13C 2h	89.3119	10.1629	0	0.525221					2.51732	1.58639	0	0.930931
13C 24h	55.1165	38.0056	5.20017	1.67774					1.93266	1.10538	0.0643288	2.97371
13C 72h	48.6417	41.5783	9.06991	0.710123					7.65598	6.14359	1.38684	0.125545
3	4
Serine BB	M0	M1	M2	M3	M4	M5	M6	M7	M0 error	M1 error	M2 error	M3 error	M4 error	M5 error	M6 error	M7 error
n=18	98.19	1.80315	0.00681051						0.552273	0.557191	0.0288946
13C 2h	97.9817	2.01827	0						0.836171	0.836171	0
13C 24h	87.4892	12.5108	0						0.217849	0.217849	0
13C 72h	79.1131	19.8778	1.00911						4.87648	6.66509	1.7886
3	4
Glycine	M0	M1	M2	M3	M4	M5	M6	M7	M0 error	M1 error	M2 error	M3 error	M4 error	M5 error	M6 error	M7 error
n=26	97.6181	1.57869	0.803169						2.61451	1.76421	1.10811
13C 2h	99.8549	0	0.145087						0.25716	0	0.25716
13C 24h	89.965	7.271	2.76405						0.971239	0.908617	0.0626222
13C 72h	70.4915	26.2447	3.2638						13.0013	11.1672	1.83416
5	4
Aspartate	M0	M1	M2	M3	M4	M5	M6	M7	M0 error	M1 error	M2 error	M3 error	M4 error	M5 error	M6 error	M7 error
n=26	95.453	4.4139	0.0930471	0	0.0400074				0.848916	0.740449	0.24244	0	0.0668864
13C 2h	93.9157	5.36817	0.415454	0.00056317	0.300122				2.57749	2.10858	0.556903	0.000998193
13C 24h	63.9239	33.1531	2.42196	0	0.500976				0.0587698	0.0366373	0.0737932	0	0.0516607
13C 72h	53.9238	34.7665	9.4284	1.608	0.273289				1.36262	0.466114	0.875451	0.128442	0.107386
3	4
Aspartate BB	3	M1	M2	M3	M4	M5	M6	M7	M0 error	M1 error	M2 error	M3 error	M4 error	M5 error	M6 error	M7 error
n=12	97.1373	2.86273	0						0.604316	0.604316	0
13C 2h	96.4335	3.45392	0.112634						2.16624	1.9666	0.199638
13C 24h	81.2393	18.7607	0						0.00947942	0.00947942	0
13C 72h	72.9556	25.1762	1.8682						5.21245	7.54021	2.32776
5	4
Malate	M0	M1	M2	M3	M4	M5	M6	M7	M0 error	M1 error	M2 error	M3 error	M4 error	M5 error	M6 error	M7 error
n=26	97.5801	2.19249	0.201165	0.00298398	0.0232982				3.3512	2.94959	0.451532	0.0152153	0.0627515
13C 2h	99.025	0.958495	0	0	0.0164824				1.66967	1.69889	0	0	0.0292143
13C 24h	70.999	28.6378	0.349489	0	0.0137529				0.00438051	0.281548	0.310305	0	0.0243764
13C 72h	53.95	40.3346	4.16985	0.655901	0.889597				2.62877	0.908541	5.18167	0.0675887	1.57677
4	4
Glycerate	M0	M1	M2	M3	M4	M5	M6	M7	M0 error	M1 error	M2 error	M3 error	M4 error	M5 error	M6 error	M7 error
n=12	97.7936	1.96111	0	0.245301					0.710403	0.696393	0	0.368267
13C 2h	97.6598	2.0361	0	0.304079					0.867799	0.328833	0	0.538966
13C 24h	97.0951	2.48185	0	0.423031					0.433161	0.316642	0	0.749803
13C 72h	93.8531	6.14695	0	0					0.481413	0.481413	0	0
4	4
3-PG	M0	M1	M2	M3	M4	M5	M6	M7	M0 error	M1 error	M2 error	M3 error	M4 error	M5 error	M6 error	M7 error
n=18	97.6389	2.36109	0	0					1.30031	1.30031	0	0
13C 2h	98.129	1.871	0	0					1.06679	1.06679	0	0
13C 24h	97.5291	2.47095	0	0					0.186339	0.186339	0	0
13C 72h	92.2374	7.39133	0.371306	0					0.650562	0.00756002	0.658122	0
4	4
2-PG	M0	M1	M2	M3	M4	M5	M6	M7	M0 error	M1 error	M2 error	M3 error	M4 error	M5 error	M6 error	M7 error
n=18	96.0094	3.22332	0.0404222	0.726876					2.83576	2.08137	0.171497	1.60944
13C 2h	95.8728	2.56405	0	1.56319					1.77397	4.54466	0	2.77068
13C 24h	96.6083	3.07352	0	0.318152					4.13183	4.69574	0	0.563909
13C 72h	88.4023	10.9011	0.696621	0					6.70264	7.93736	1.23473	0
4	4
PEP	M0	M1	M2	M3	M4	M5	M6	M7	M0 error	M1 error	M2 error	M3 error	M4 error	M5 error	M6 error	M7 error
n=12	96.4297	3.57026	0	0					3.02734	3.02734	0	0
13C 2h	95.9456	4.05439	0	0					3.25863	3.25863	0	0
13C 24h	89.0732	10.9268	0	0					1.12654	1.12654	0	0
13C 72h	89.0274	10.9726	0	0					0.697238	0.697238	0	0
6	4
R5P	M0	M1	M2	M3	M4	M5	M6	M7	M0 error	M1 error	M2 error	M3 error	M4 error	M5 error	M6 error	M7 error
n=18	93.413	4.39444	0.157589	2.03449	0	0.000446474			2.48926	2.77189	0.356609	1.03124	0	0.00189423
13C 2h	93.1394	3.97804	0	2.88251	0	0			2.81604	1.81127	0	1.00476	0	0
13C 24h	92.5541	4.72388	0	2.72204	0	0			1.69828	1.26898	0	0.429297	0	0
13C 72h	83.6452	12.8568	3.11575	0	0.38218	0			5.96306	7.42225	0.781799	0	0.677397	0
8	4
S7P	M0	M1	M2	M3	M4	M5	M6	M7	M0 error	M1 error	M2 error	M3 error	M4 error	M5 error	M6 error	M7 error
n=18	92.1615	7.14055	0.428896	0.113175	0.0424354	0.110579	0	0.00287052	3.50576	3.86424	0.675436	0.48016	0.110819	0.454324	0	0.00903205
13C 2h	89.1879	9.7126	1.09955	0	0	0	0	0	7.74156	5.79267	1.94889	0	0	0	0	0
13C 24h	88.9688	10.5512	0	0	0.480024	0	0	0	4.22863	5.07946	0	0	0.850821	0	0	0
13C 72h	74.7498	20.9831	3.82688	0.0766892	0	0.195073	0.16844	0	4.24398	1.17411	3.4004	0.135928	0	0.345757	0.151157	0
6	4
AKG	M0	M1	M2	M3	M4	M5	M6	M7	M0 error	M1 error	M2 error	M3 error	M4 error	M5 error	M6 error	M7 error
n=10	93.4904	5.7311	0.690293	0.0152363	0.0422059	0.030746			1.10134	1.18246	0.628042	0.0380543	0.0720282	0.0516298
13C 2h	92.627	5.52741	1.5615	0.0759495	0.165251	0.0428828			2.39243	1.5215	1.02218	0.106377	0.0327584	0.0121207
13C 24h	84.9396	14.1604	0.832421	0.0675451	0	0			0.305433	0.571296	0.146142	0.119721	0	0
13C 72h	71.6538	24.4304	3.91585	0	0	0			1.68087	0.600965	1.0799	0	0	0
7	4
I-Cit	M0	M1	M2	M3	M4	M5	M6	M7	M0 error	M1 error	M2 error	M3 error	M4 error	M5 error	M6 error	M7 error
n=16	94.8119	4.11672	0.875928	0.168783	0.0266559	0	0		1.48246	2.12328	1.37516	0.306702	0.0968359	0	0
13C 2h	98.3027	0	1.69726	0	0	0	0		3.00832	0	3.00832	0	0	0	0
13C 24h	74.0086	22.7168	3.27459	0	0	0	0		1.67645	1.66802	0.0084273	0	0	0	0
13C 72h	62.7777	25.8328	7.88865	2.65364	0.847123	0	0		2.58278	2.62458	1.07365	0.43236	0.683094	0	0
5	4
Fumarate	M0	M1	M2	M3	M4	M5	M6	M7	M0 error	M1 error	M2 error	M3 error	M4 error	M5 error	M6 error	M7 error
n=16	95.8087	4.11023	0.0197409	0.0545653	0.00674351				0.931331	0.979461	0.068844	0.0806363	0.0103247
13C 2h	94.3787	4.972	0.486303	0.139458	0.0235423				0.31527	0.354757	0.114453	0.0677213	0.00724514
13C 24h	68.3802	29.2076	2.03069	0.299969	0.0815163				0.987222	0.390093	1.02998	0.288369	0.144484
13C 72h	52.9056	37.348	7.70175	1.50514	0.539478				0.626944	0.320998	0.197072	0.193386	0.0845119
b) Mut- MeOH-labeling	1	8	2x4; width 2/7	0	1	2	3	4	5	6	7
6	4			2	2	2	2	2	2	2	2
Methionine	M0	M1	M2	M3	M4	M5	M6	M7	M0 error	M1 error	M2 error	M3 error	M4 error	M5 error	M6 error	M7 error
n=42	94.1489	5.1318	0.666741	0.0525475	0	0			1.57545	1.45618	1.10219	0.165895	0	0
13C 1h	84.7044	13.5137	1.68362	0	0	0.0983361			2.40956	1.34381	1.02254	0	0	0.0432094
13C 25h	76.4985	21.3519	1.78648	0.114595	0.246678	0.00189317			2.54826	1.51841	1.67354	0.203114	0.437225	0.00335555
13C 52h	71.8482	24.6744	3.28168	0.195763	0	0			2.54363	2.06125	0.135397	0.346981	0	0
4	4
Serine	M0	M1	M2	M3	M4	M5	M6	M7	M0 error	M1 error	M2 error	M3 error	M4 error	M5 error	M6 error	M7 error
n=42	97.0179	2.9038	0	0.078295					1.65236	1.67131	0	0.238905
13C 1h	91.0131	8.98691	0	0					0.0306522	0.0306522	0	0
13C 25h	75.1478	22.2519	2.6003	0					2.12801	1.52311	0.604902	0
13C 52h	53.7352	32.7675	12.0012	1.49618					1.55455	0.649375	0.649361	0.255817
3	4
Glycine	M0	M1	M2	M3	M4	M5	M6	M7	M0 error	M1 error	M2 error	M3 error	M4 error	M5 error	M6 error	M7 error
n=42	97.7228	1.77646	0.500767						2.09859	1.47405	0.949456
13C 1h	95.9254	2.67568	1.39887						0.769445	0.841945	0.0724997
13C 25h	81.887	15.0085	3.10448						1.72285	1.45429	0.268563
13C 52h	50.1183	37.2435	12.6382						3.57561	2.48166	1.09394
5	4
Aspartate	M0	M1	M2	M3	M4	M5	M6	M7	M0 error	M1 error	M2 error	M3 error	M4 error	M5 error	M6 error	M7 error
n=42	95.7898	4.11877	0.0576006	0.00661888	0.0271887				0.896694	0.818885	0.194759	0.0428953	0.0559172
13C 1h	89.5694	10.3828	0	0	0.0478055				1.0116	1.09634	0	0	0.084733
13C 25h	75.7779	21.0889	2.90436	0.19963	0.0292082				1.13331	0.696174	0.369367	0.065782	0.0019864
13C 52h	65.2362	26.3804	6.5648	1.6141	0.204459				1.88107	0.704868	0.614617	0.585099	0.0235153
4	4
3-PG	M0	M1	M2	M3	M4	M5	M6	M7	M0 error	M1 error	M2 error	M3 error	M4 error	M5 error	M6 error	M7 error
n=32	97.1765	2.47283	0.181352	0.169343					1.40495	1.24854	0.467854	0.363955
13C 1h	88.0252	11.7888	0.185925	0					0.582779	0.253236	0.329543	0
13C 25h	59.4959	34.3668	6.13733	0					1.31714	0.834703	0.482442	0
13C 52h	52.6182	37.8391	7.40889	2.1338					0.717678	1.77721	6.27694	3.78205
4	4
2-PG	M0	M1	M2	M3	M4	M5	M6	M7	M0 error	M1 error	M2 error	M3 error	M4 error	M5 error	M6 error	M7 error
n=24	96.421	2.91741	0.0402999	0.621276					2.75567	2.05739	0.154333	1.42306
13C 1h	89.4713	10.5287	0	0					1.64274	1.64274	0	0
13C 25h	60.5339	34.1262	5.33993	0					0.71758	0.389688	0.327892	0
13C 52h	53.5343	37.7011	6.96596	1.79862					2.42396	0.321924	5.93385	3.18796
6	4
R5P	M0	M1	M2	M3	M4	M5	M6	M7	M0 error	M1 error	M2 error	M3 error	M4 error	M5 error	M6 error	M7 error
n=30	93.9232	4.38264	0.20048	1.43111	0.040671	0.021879			2.16232	2.38059	0.504866	1.17917	0.106544	0.0467501
13C 1h	89.8504	8.84107	0.00330808	1.30517	0	0			6.29497	8.61419	0.00586342	2.31336	0	0
13C 25h	77.3573	21.1003	0	1.06599	0.476424	0			1.67071	1.11557	0	0.618761	0.0636223	0
13C 52h	62.8236	25.3611	5.76186	4.58805	1.46537	0			0.388237	6.14671	5.56096	3.57129	2.5973	0
8	4
S7P	M0	M1	M2	M3	M4	M5	M6	M7	M0 error	M1 error	M2 error	M3 error	M4 error	M5 error	M6 error	M7 error
n=30	92.4792	6.63728	0.597031	0.187642	0.0307769	0.0663475	0	0.00172231	2.97252	3.51639	1.39768	0.562864	0.0906302	0.352186	0	0.00706168
13C 1h	82.2574	15.6313	1.87292	0.238428	0	0	0	0	3.92043	4.33723	0.00580224	0.422603	0	0	0	0
13C 25h	36.1099	35.3723	16.6338	7.51825	2.14292	2.22275	0	0	1.32397	5.01601	8.16718	2.17014	3.79822	1.49322	0	0
13C 52h	21.224	25.2606	25.9478	14.1906	8.90269	4.47433	0	0	2.3397	2.65991	1.85015	5.76335	0.939049	0.147373	0	0
c) WT FA-labeling	2	4	1x4; width 1/7	4	4	5	5	6	6	7	7
6	4			3	4	3	4	3	4	3	4
Methionine	M0	M1	M2	M3	M4	M5	M6	M7	M0 error	M1 error	M2 error	M3 error	M4 error	M5 error	M6 error	M7 error
n=42	94.1489	5.1318	0.666741	0.0525475	0	0			1.57545	1.45618	1.10219	0.165895	0	0
13C 2h	85.0781	14.9219	0	0	0	0			4.29892	4.29892	0	0	0	0
13C 24h	66.8039	29.9168	3.27927	0	0	0			2.07904	3.63146	1.55243	0	0	0
13C 72h	60.7027	36.352	2.94532	0	0	0			2.98187	1.63928	1.34258	0	0	0
4	4
Serine	M0	M1	M2	M3	M4	M5	M6	M7	M0 error	M1 error	M2 error	M3 error	M4 error	M5 error	M6 error	M7 error
n=42	97.0179	2.9038	0	0.078295					1.65236	1.67131	0	0.238905
13C 2h	84.7391	15.2609	0	0					0.0399263	0.0399263	0	0
13C 24h	70.0478	28.0728	1.81271	0.0666555					0.239915	0.559365	0.201306	0.118144
13C 72h	75.3242	23.7297	0.824475	0.121683					0.688922	0.816084	0.0139123	0.141075
3	4
Glycine	M0	M1	M2	M3	M4	M5	M6	M7	M0 error	M1 error	M2 error	M3 error	M4 error	M5 error	M6 error	M7 error
n=42	97.7228	1.77646	0.500767						2.09859	1.47405	0.949456
13C 2h	96.5292	3.47083	0						1.84183	1.84183	0
13C 24h	89.6414	10.3586	0						1.31175	1.31175	0
13C 72h	92.6922	7.14937	0.158402						0.467401	0.748162	0.28076
3	4
Serine DC	M0	M1	M2	M3	M4	M5	M6	M7	M0 error	M1 error	M2 error	M3 error	M4 error	M5 error	M6 error	M7 error
n=38	97.6386	2.03056	0.330828						1.59023	1.14921	0.979235
13C 2h	85.6606	14.3394	0						0.358231	0.358231	0
13C 24h	73.7424	26.2576	0						0.217411	0.217411	0
13C 72h	80.2447	19.7121	0.0431897						1.42989	1.35334	0.0765517
5	4
Aspartate	M0	M1	M2	M3	M4	M5	M6	M7	M0 error	M1 error	M2 error	M3 error	M4 error	M5 error	M6 error	M7 error
n=42	95.7898	4.11877	0.0576006	0.00661888	0.0271887				0.896694	0.818885	0.194759	0.0428953	0.0559172
13C 2h	95.6994	4.00623	0	0.294387	0				0.376441	0.133157	0	0.509598	0
13C 24h	76.9647	21.859	0.929288	0.218041	0.0289026				1.53932	1.14002	0.799346	0.386467	0.0135743
13C 72h	91.8132	8.13256	0	0	0.0542645				1.14026	1.21963	0	0	0.079376
3	4
Serine BB	M0	M1	M2	M3	M4	M5	M6	M7	M0 error	M1 error	M2 error	M3 error	M4 error	M5 error	M6 error	M7 error
n=42	98.2964	1.65261	0.0509645						0.498371	0.516774	0.182301
13C 2h	97.6815	2.31855	0						0.280808	0.280808	0
13C 24h	91.9035	7.9354	0.161133						0.00693327	0.292535	0.285601
13C 72h	92.9527	6.62121	0.426101						1.47655	1.30894	0.167608
4	4
3-PG	M0	M1	M2	M3	M4	M5	M6	M7	M0 error	M1 error	M2 error	M3 error	M4 error	M5 error	M6 error	M7 error
n=32	97.1765	2.47283	0.181352	0.169343					1.40495	1.24854	0.467854	0.363955
13C 2h	99.3532	0	0.479319	0.167478					0.271674	0	0.025173	0.296847
13C 24h	95.2921	4.23852	0	0.469329					1.12217	0.602897	0	0.519278
13C 72h	93.947	4.84202	0.942632	0.268339					0.794427	1.58092	1.26211	0.475619
6	4
R5P	M0	M1	M2	M3	M4	M5	M6	M7	M0 error	M1 error	M2 error	M3 error	M4 error	M5 error	M6 error	M7 error
n=30	93.9232	4.38264	0.20048	1.43111	0.040671	0.021879			2.16232	2.38059	0.504866	1.17917	0.106544	0.0467501
13C 2h	96.9293	1.53751	1.23765	0.295554	0	0			4.39498	2.72516	2.19368	0.523855	0	0
13C 24h	93.3506	5.9284	0.100613	0.490789	0.12962	0			1.27234	1.10748	0.0237126	0.202427	0.0612809	0
13C 72h	91.8387	7.34417	0.141939	0.151221	0.523941	0			0.153878	0.322072	0.251581	0.268033	0.0436645	0
d) DasKO CO2-labeling	2	4	2x4, width 2/7	4	4	5	5	6	6	7	7
4	3			5	6	5	6	5	6	5	6
Serine	M0	M1	M2	M3	M4	M5	M6	M7	M0 error	M1 error	M2 error	M3 error	M4 error	M5 error	M6 error	M7 error
12C 0h	1.96999	3.39228	4.74393	89.8938					0.291563	0.502744	0.191267	0.60304
12C 24h	1.66554	6.94183	30.7346	60.658					0.501404	0.547597	4.05973	4.10593
12C 72h	2.24741	9.98412	35.7368	52.0317					0.754152	1.09386	1.10443	1.44414
3	3
Serine DC	M0	M1	M2	M3	M4	M5	M6	M7	M0 error	M1 error	M2 error	M3 error	M4 error	M5 error	M6 error	M7 error
12C 0h	2.22702	5.93834	91.8346						0.195576	0.132749	0.0628271
12C 24h	2.1078	17.5415	80.3507						0.55347	0.630419	1.18389
12C 72h	3.03157	21.4082	75.5603						0.739258	1.92896	1.1897
3	3
Glycine	M0	M1	M2	M3	M4	M5	M6	M7	M0 error	M1 error	M2 error	M3 error	M4 error	M5 error	M6 error	M7 error
12C 0h	5.75908	2.40824	91.8327						0.212362	0.236383	0.0240209
12C 24h	5.22135	21.752	73.0266						0.30391	3.77675	4.08066
12C 72h	5.64146	22.6632	71.6954						0.152627	0.31466	0.467287
5	3
Aspartate	M0	M1	M2	M3	M4	M5	M6	M7	M0 error	M1 error	M2 error	M3 error	M4 error	M5 error	M6 error	M7 error
12C 0h	1.29551	1.29632	12.6317	8.57236	76.2041				0.176615	0.0622527	0.218937	0.012085	0.116659
12C 24h	1.41017	1.73328	10.6048	26.3863	59.8654				0.013088	0.134303	0.906554	1.41004	2.46398
12C 72h	2.14564	3.94085	15.3914	33.5569	44.9652				0.299386	0.694878	1.18221	0.33323	1.84325
5	3
Malate	M0	M1	M2	M3	M4	M5	M6	M7	M0 error	M1 error	M2 error	M3 error	M4 error	M5 error	M6 error	M7 error
12C 0h	0.920181	0.823243	9.09175	8.77404	80.3908				0.0853486	0.024681	0.414869	0.232837	0.757736
12C 24h	2.19268	1.76973	14.6406	34.5378	46.8592				0.0768982	0.0221481	0.421892	0.0855812	0.281561
12C 72h	2.21152	3.97478	18.6467	37.9065	37.2604				0.341472	0.937451	1.30216	0.67979	1.90129
6	3
Glutamate	M0	M1	M2	M3	M4	M5	M6	M7	M0 error	M1 error	M2 error	M3 error	M4 error	M5 error	M6 error	M7 error
12C 0h	0.374058	0	2.06661	13.1639	7.24667	77.1488			0.663	0	0.0187238	0.151443	0.0190438	0.852211
12C 24h	0	0	0	10.6968	14.6016	74.7016			0	0	0	0.180171	1.77304	1.95321
12C 72h	0	0	0	13.079	15.5531	71.3679			0	0	0	6.2433	1.00066	5.24264
7	3
I-Cit	M0	M1	M2	M3	M4	M5	M6	M7	M0 error	M1 error	M2 error	M3 error	M4 error	M5 error	M6 error	M7 error
12C 0h	0	0	0	0.606488	5.44754	7.9686	85.9774		0	0	0	0.376674	1.42358	0.492544	1.30771
12C 24h	0	0	1.85749	2.84297	9.99403	18.1591	67.1464		0	0	3.29231	2.57497	2.64583	1.59024	6.92286
12C 72h	0	0	0	5.98418	13.5888	34.3028	46.1242		0	0	0	4.87606	5.24664	8.55584	1.56686
5	3
Fumarate	M0	M1	M2	M3	M4	M5	M6	M7	M0 error	M1 error	M2 error	M3 error	M4 error	M5 error	M6 error	M7 error
12C 0h	0	0.898996	7.94171	7.47719	82.8057				0	0.0500037	0.746251	0.728174	0.103938
12C 24h	0	1.90648	14.7109	35.5292	46.8227				0	0.159497	0.83483	0.26485	0.230279
12C 72h	0	4.08198	18.3408	40.4933	36.2328				0	1.07481	1.45528	0.181964	2.41125

## Sheet: Figure 3
a) MisKO MeOH-labeling	4	1	4x1; width 1/2	0	0	0	0
6	2	1		0	1	2	3
Methionine	M0	M1	M2	M3	M4	M5	M6	M7	M0 error	M1 error	M2 error	M3 error	M4 error	M5 error	M6 error	M7 error
n=42	94.1489	5.1318	0.666741	0.0525475	0	0			1.57545	1.45618	1.10219	0.165895	0	0
13C 24h	90.7203	6.15931	3.12042	0	0	0			1.60992	1.34661	0.263307	0	0	0
3	2
Methionine DC	M0	M1	M2	M3	M4	M5	M6	M7	M0 error	M1 error	M2 error	M3 error	M4 error	M5 error	M6 error	M7 error
n=40	96.045	3.83985	0.0553184	0.0593369	0.000510873				0.735596	0.735393	0.260012	0.19092	0.00190583
13C 24h	94.9675	4.93156	0.100972	0	0				1.79967	1.97863	0.178969	0	0
4	2
Serine	M0	M1	M2	M3	M4	M5	M6	M7	M0 error	M1 error	M2 error	M3 error	M4 error	M5 error	M6 error	M7 error
n=42	97.0179	2.9038	0	0.078295					1.65236	1.67131	0	0.238905
13C 24h	87.212	12.6042	0.183799	0					0.138699	0.247917	0.109218	0
3	2
Serine DC	M0	M1	M2	M3	M4	M5	M6	M7	M0 error	M1 error	M2 error	M3 error	M4 error	M5 error	M6 error	M7 error
n=38	97.6386	2.03056	0.330828						1.59023	1.14921	0.979235
13C 24h	95.3517	4.64833	0						0.0132601	0.0132601	0
b) MisKO FA-labeling	4	1	4x1; width 1/2	1	1	1	1
6	2	1		0	1	2	3
Methionine	M0	M1	M2	M3	M4	M5	M6	M7	M0 error	M1 error	M2 error	M3 error	M4 error	M5 error	M6 error	M7 error
n=42	94.1489	5.1318	0.666741	0.0525475	0	0			1.57545	1.45618	1.10219	0.165895	0	0
13C 24h	92.9851	5.68417	1.33077	0	0	0			0.731692	0.645512	0.0861801	0	0	0
3	2
Methionine DC	M0	M1	M2	M3	M4	M5	M6	M7	M0 error	M1 error	M2 error	M3 error	M4 error	M5 error	M6 error	M7 error
n=40	96.045	3.83985	0.0553184	0.0593369	0.000510873				0.735596	0.735393	0.260012	0.19092	0.00190583
13C 24h	96.0682	3.93185	0	0	0				0.363326	0.363326	0	0	0
4	2
Serine	M0	M1	M2	M3	M4	M5	M6	M7	M0 error	M1 error	M2 error	M3 error	M4 error	M5 error	M6 error	M7 error
n=42	97.0179	2.9038	0	0.078295					1.65236	1.67131	0	0.238905
13C 24h	90.6963	8.96987	0.333855	0					0.402737	0.994479	0.591742	0
3	2
Serine DC	M0	M1	M2	M3	M4	M5	M6	M7	M0 error	M1 error	M2 error	M3 error	M4 error	M5 error	M6 error	M7 error
n=38	97.6386	2.03056	0.330828						1.59023	1.14921	0.979235
13C 24h	98.1347	1.8653	0						0.258029	0.258029	0
c) ShmKO MeOH-labeling	4	1	4x1; width 1/2	2	2	2	2
6	2	1		0	1	2	3
Methionine	M0	M1	M2	M3	M4	M5	M6	M7	M0 error	M1 error	M2 error	M3 error	M4 error	M5 error	M6 error	M7 error
n=26	94.4627	4.87107	0.581303	0.0848845	0	0			1.24289	1.64247	0.958426	0.205622	0	0
13C 24h	73.6945	24.6131	1.69243	0	0	0			1.38808	1.95761	0.569526	0	0	0
4	2
Serine	M0	M1	M2	M3	M4	M5	M6	M7	M0 error	M1 error	M2 error	M3 error	M4 error	M5 error	M6 error	M7 error
n=26	96.6823	3.19693	0	0.120805					1.98068	2.02244	0	0.296404
13C 24h	96.3047	3.69532	0	0					0.165006	0.165006	0	0
3	2
Glycine	M0	M1	M2	M3	M4	M5	M6	M7	M0 error	M1 error	M2 error	M3 error	M4 error	M5 error	M6 error	M7 error
n=26	97.6181	1.57869	0.803169						2.61451	1.76421	1.10811
13C 24h	62.8063	33.9644	3.22924						6.07771	11.8014	5.72368
5	2
Aspartate	M0	M1	M2	M3	M4	M5	M6	M7	M0 error	M1 error	M2 error	M3 error	M4 error	M5 error	M6 error	M7 error
n=26	95.453	4.4139	0.0930471	0	0.0400074				0.848916	0.740449	0.24244	0	0.0668864
13C 24h	93.1653	6.7784	0	0	0.056277				0.327747	0.427495	0	0	0.0997484
d) GcvKO MeOH-labeling	4	1	4x1; width 1/2	3	3	3	3
6	2	1		0	1	2	3
Methionine	M0	M1	M2	M3	M4	M5	M6	M7	M0 error	M1 error	M2 error	M3 error	M4 error	M5 error	M6 error	M7 error
n=26	94.4627	4.87107	0.581303	0.0848845	0	0			1.24289	1.64247	0.958426	0.205622	0	0
13C 24h	51.61	42.889	5.50105	0	0	0			3.59545	1.82817	1.76728	0	0	0
4	2
Serine	M0	M1	M2	M3	M4	M5	M6	M7	M0 error	M1 error	M2 error	M3 error	M4 error	M5 error	M6 error	M7 error
n=26	96.6823	3.19693	0	0.120805					1.98068	2.02244	0	0.296404
13C 24h	79.8022	19.4883	0.709505	0					0.776145	0.754718	0.0214269	0
3	2
Glycine	M0	M1	M2	M3	M4	M5	M6	M7	M0 error	M1 error	M2 error	M3 error	M4 error	M5 error	M6 error	M7 error
n=26	97.6181	1.57869	0.803169						2.61451	1.76421	1.10811
13C 24h	94.8808	2.8646	2.25456						7.03561	5.07737	1.95823
5	2
Aspartate	M0	M1	M2	M3	M4	M5	M6	M7	M0 error	M1 error	M2 error	M3 error	M4 error	M5 error	M6 error	M7 error
n=26	95.453	4.4139	0.0930471	0	0.0400074				0.848916	0.740449	0.24244	0	0.0668864
13C 24h	87.4844	11.7467	0.76878	0	0.000126821				0.0420235	0.0606361	0.0183878	0	0.000224784
e) GcvOE MeOH-labeling	4	1	4x1; width 1/2	4	4	4	4
6	2	1		0	1	2	3
Methionine	M0	M1	M2	M3	M4	M5	M6	M7	M0 error	M1 error	M2 error	M3 error	M4 error	M5 error	M6 error	M7 error
n=26	94.4627	4.87107	0.581303	0.0848845	0	0			1.24289	1.64247	0.958426	0.205622	0	0
13C 24h	63.2289	30.692	6.07902	0	0	0			2.77283	3.48178	0.70895	0	0	0
4	2
Serine	M0	M1	M2	M3	M4	M5	M6	M7	M0 error	M1 error	M2 error	M3 error	M4 error	M5 error	M6 error	M7 error
n=26	96.6823	3.19693	0	0.120805					1.98068	2.02244	0	0.296404
13C 24h	87.4235	10.6517	1.87452	0.0503662					0.278225	0.150981	0.518478	0.0892718
3	2
Glycine	M0	M1	M2	M3	M4	M5	M6	M7	M0 error	M1 error	M2 error	M3 error	M4 error	M5 error	M6 error	M7 error
n=26	97.6181	1.57869	0.803169						2.61451	1.76421	1.10811
13C 24h	75.755	18.3288	5.91617						9.43131	7.52436	1.90695
5	2
Aspartate	M0	M1	M2	M3	M4	M5	M6	M7	M0 error	M1 error	M2 error	M3 error	M4 error	M5 error	M6 error	M7 error
n=26	95.453	4.4139	0.0930471	0	0.0400074				0.848916	0.740449	0.24244	0	0.0668864
13C 24h	89.3592	10.3173	0.306274	0.00748441	0.00975695				0.0208678	0.069265	0.111797	0.0132658	0.00839842

## Sheet: Figure 4
Cultivations	66	lenght of replicate list	25	Times	10
Replicates	2	2	2	2	2	4	4	4	2	8	4	2	2	2	2	2	1	3	1	3	1	3	1	3	4
T0			0	0.78125	2.91667	5.79167	7.79167	9.97569	12.9583	14.9375	16.875	20.0417
T1			0	1.85417	4.8125	6.79167	8.78125	11.8333	13.9479	15.7812	18.8646	20.8438
T2			0	0.75	3.75	5.70833	7.75	10.7083	12.7083	14.7083	17.6667	19.625
T3			0	0.604167	3.625	5.64583	7.64583	10.6875	12.625	14.625	17.6062	19.9375
T4			0	0.916667	3.95833	5.89583	7.89583	10.8771	13.2083	15.2083	17.9792	20.9167
T5			0	4.70833	7.79167	10.7292	12.7292	14.3333	17.8333
T6			0	0.75	3.75	5.70833	7.75	10.7083	12.7083	14.7083
T7			0	4	8	22	27	31
Time Fig4 cD			0	0.770833	2.72917	5.72917	7.72917	9.72917	12.7292	14.7292	16.7292	19.7292	21.7292	23.7292	26.75	28.7292	30.7292
Time 9			0	0.604167	3.625	5.64583	7.64583	10.6875	12.625	14.625	17.6062	19.9375	21.9375	24.7083	27.6458	32.625
DasKO MeOH+Gly	0	steelblue	0.46	0.41	0.47	0.49	0.58	0.48	0.63	0.74	0.88	0.68
DasKO MeOH+Gly	0	steelblue	0.44	0.39	0.51	0.53	0.63	0.88	1.02	1.14	1.4	1.15
DasKO Gly	0	limegreen	0.48	0.39	0.64	1.04	1.38	1.72	1.96	2.25	2.9	2.35
DasKO Gly	0	limegreen	0.44	0.43	0.63	1.02	1.2	1.6	1.68	2	2.4	2.5
DasKO Ser	0	gold	0.45	0.39	0.59	1.14	1.5	1.68	1.92	2.25	2.75	3.3
DasKO Ser	0	gold	0.45	0.38	0.84	0.86	1.11	1.32	1.44	1.7	2.45	2.55
ShmKO Gly	1	red	0.76	0.57	0.55	0.54	0.72	0.69	0.84	1.04	0.84	0.78
ShmKO Gly	1	red	0.75	0.73	0.73	0.74	0.68	0.71	0.74	0.76	0.85	0.88
GcvKO Gly	2	darkolivegreen	1.2	0.96	0.84	0.84	0.88	0.96	0.96	1	0.88	1.04
GcvKO Gly	2	darkolivegreen	1.16	0.88	0.92	0.84	0.88	0.96	0.92	0.92	1.04	0.96
DasKO MeOH	3	darkmagenta	0.8	0.52		0.64		0.48		0.48		0.52
DasKO MeOH	3	darkmagenta	0.8		0.6		0.44		0.4		0.4
DasKO MeOH	3	darkmagenta	0.96	0.64		0.72		0.6		0.56		0.6
DasKO MeOH	3	darkmagenta	0.92		0.76		0.48		0.44		0.52
DasKO MeOH+5%CO2	3	black	0.8	0.6		0.76		0.48		0.64		0.64
DasKO MeOH+5%CO2	3	black	0.84		0.84		0.64		0.56		0.6
DasKO MeOH+5%CO2	3	black	0.92	0.72		0.8		0.64		0.56		0.6
DasKO MeOH+5%CO2	3	black	0.84		0.68		0.64		0.52		0.64
DasKO MeOH+10%CO2	3	darkgray	0.84	0.52		0.76		0.64		0.64		0.68
DasKO MeOH+10%CO2	3	darkgray	0.88		0.72		0.6		0.56		0.64
DasKO MeOH+10%CO2	3	darkgray	0.84	0.56		0.76		0.64		0.6		0.64
DasKO MeOH+10%CO2	3	darkgray	0.96		0.72		0.6		0.6		0.64
DasKO FA+10%CO2	5	saddlebrown	0.96	0.68	0.64	0.68	0.72	0.68	0.56
DasKO FA+10%CO2	5	saddlebrown	1	0.68	0.68	0.72	0.76	0.64	0.56
OtRedGlyOE MeOH+5%CO2	6	darkorange	1.32	1.12	1.04	0.96	1	1	0.92	0.96
OtRedGlyOE MeOH+5%CO2	6	darkorange	1.32	1.12	1	0.96	0.96	0.96	0.88	0.88
OtRedGlyOE MeOH+5%CO2	6	darkorange	1.4	1.16	1.08	1.04	1.04	1	1	1
OtRedGlyOE MeOH+5%CO2	6	darkorange	1.36	1.16	1	0.96	0.96	0.96	0.96	0.96
OtRedGlyOE MeOH+5%CO2	6	darkorange	1.4	1.48	1.4	1.28	1.24	1.32	1.08	1.12
OtRedGlyOE MeOH+5%CO2	6	darkorange	1.4	1.2	1.08	1	1	1	0.96	0.96
OtRedGlyOE MeOH+5%CO2	6	darkorange	1.32	1.16	1	0.96	0.96	0.92	0.88	0.92
OtRedGlyOE MeOH+5%CO2	6	darkorange	1.32	1.16	1.08	1	1	0.96	0.92	0.96
GcvOE MeOH+5%CO2	6	magenta	1.24	1.16	1.48	1.24	1.28	1.36	1.16	1.08
GcvOE MeOH+5%CO2	6	magenta	1.28	1.16	1.6	1.36	1.48	1.52	1.32	1.32
GcvOE MeOH+5%CO2	6	magenta	1.36	1.12	1.32	1.12	1.2	1.28	1.12	0.96
GcvOE MeOH+5%CO2	6	magenta	1.04	0.92	1	0.84	0.88	0.92	0.84	0.8
ShmKO Glycerol+FA+5%CO2	7	steelblue	0.42	0.84	1.825	13.6	18.75	25.28
ShmKO Glycerol+FA+5%CO2	7	steelblue	0.42	0.76	1.775	12.8	17.5	24.64
ShmKO Glycerol+MeOH+5%CO2	7	darkviolet	0.52	0.84	1.375	4.9	7.5	10.4
ShmKO Glycerol+MeOH+5%CO2	7	darkviolet	0.55	0.88	1.35	5.3	7.8	11
ShmKO Glycerol+Gly	7	gold	0.46	0.62	0.975	3.5	5.5	7.8
ShmKO Glycerol+Gly	7	gold	0.47	0.58	0.9	3.4	5.2	7.65
ShmKO Glycerol+5%CO2	7	darkgrey	0.46	0.51	0.66	1.375	1.55	1.875
ShmKO Glycerol+5%CO2	7	darkgrey	0.46	0.53	0.66	1.325	1.475	1.8
ShmKO Glycerol	7	brown	0.48	0.49	0.56	1.02	1.1	1.26
ShmKO Glycerol	7	brown	0.48	0.46	0.53	1	1.04	1.2
Shm1KO MeOH+5%CO2 25°C	8	mediumspringgreen	0.44	0.3	0.3	0.32	0.3	0.32	0.36	0.42	0.5	0.56	0.6	0.64	0.66	0.7	0.74
Shm1KO MeMisOE MeOH+5%CO2 25°C	8	steelblue	0.54	0.36	0.36	0.39	0.38	0.42	0.44	0.48	0.5	0.54	0.6	0.64	0.64	0.66	0.7
32c10_meoh+5%CO2_25	8	darkcyan	0.6	0.42	0.42	0.42	0.4	0.44	0.42	0.46	0.5	0.52	0.56	0.58	0.58	0.6	0.62
32c21_meoh+5%CO2_25	8	olivedrab	0.56	0.44	0.48	0.45	0.42	0.44	0.44	0.46	0.52	0.56	0.61	0.64	0.62	0.62	0.68
Shm1KO MeOH+5%CO2 30°C	8	peru	0.44	0.38	0.4	0.36	0.32	0.36	0.4	0.44	0.54	0.7	0.72	0.72	0.82	0.88	0.94
Shm1KO MeMisOE MeOH+5%CO2 30°C	8	maroon	0.56	0.46	0.46	0.41	0.34	0.42	0.42	0.48	0.54	0.64	0.68	0.7	0.78	0.82	0.86
32c10_meoh+5%CO2_30	8	firebrick	0.58	0.48	0.46	0.44	0.42	0.44	0.46	0.5	0.62	0.76	0.76	0.78	0.86	0.88	0.94
32c21_meoh+5%CO2_30	8	orange	0.6	0.4	0.44	0.44	0.4	0.44	0.46	0.48	0.6	0.68	0.72	0.7	0.76	0.8	0.88
Shm1KO FA+5%CO2 25°C	8	mediumspringgreen	0.52	0.2	0.28	0.25	0.22	0.3	0.32	0.36	0.38	0.54	0.56	0.58	0.56	0.6	0.68
Shm1KO MeMisOE FA+5%CO2 25°C	8	steelblue	0.58	0.4	0.42	0.42	0.42	0.42	0.46	0.44	0.64	0.72	0.76	0.76	0.76	0.74	0.76
32c10_FA+5%CO2_25	8	dodgerblue	0.6	0.42	0.56	0.54	0.48	0.9	0.92	0.94	0.96	1.02	1.02	1	1	1	1.02
32c21_FA+5%CO2_25	8	cornflowerblue	0.6	0.4	0.38	0.38	0.4	0.42	0.46	0.46	0.7	0.9	0.88	0.92	0.9	0.92	0.9
Shm1KO FA+5%CO2 30°C	8	peru	0.5	0.38	0.5	0.48	0.4	0.38	0.36	0.46	0.66	0.68	0.68	0.72	0.78	0.8	0.82
Shm1KO MeMisOE FA+5%CO2 30°C	8	maroon	0.6	0.52	0.56	0.58	0.5	0.54	0.58	0.64	0.72	0.76	0.78	0.82	0.92	0.92	0.96
32c10_FA+5%CO2_30	8	firebrick	0.6	0.5	0.53	0.55	0.48	0.54	0.58	0.64	0.68	0.76	0.78	0.8	0.86	0.86	0.92
32c21_FA+5%CO2_30	8	red	0.62	0.46	0.53	0.56	0.52	0.58	0.64	0.62	0.68	0.78	0.76	0.78	0.82	0.84	0.88
DasKO MeOH+5%CO2	9	black	0.5	0.375		0.475		0.3		0.4		0.4		0.45	0.475
DasKO MeOH+5%CO2	9	black	0.5		0.5		0.380952		0.333333		0.357143		0.380952		0.452381	0.404762
DasKO MeOH+5%CO2	9	black	0.5	0.391304		0.434783		0.347826		0.304348		0.326087		0.369565	0.434783
DasKO MeOH+5%CO2	9	black	0.5		0.404762		0.380952		0.309524		0.380952		0.333333		0.380952	0.452381

## Sheet: Figure 5
24h MeOH-labeling	2	4	2x0, ganze breite	4	4	5	5	6	6	7	7
3	3			5	6	5	6	5	6	5	6
Glycine	M0	M1	M2	M3	M4	M5	M6	M7	M0 error	M1 error	M2 error	M3 error	M4 error	M5 error	M6 error	M7 error
n=26	97.6181	1.57869	0.803169						2.61451	1.76421	1.10811
13C DasKO	84.6265	13.119	2.25457						0.156093	0.402992	0.246899
13C Shm1KO	79.0657	18.3452	2.58904						0.264746	0.14416	0.120586
4	3
Serine	M0	M1	M2	M3	M4	M5	M6	M7	M0 error	M1 error	M2 error	M3 error	M4 error	M5 error	M6 error	M7 error
n=26	96.6823	3.19693	0	0.120805					1.98068	2.02244	0	0.296404
13C DasKO	33.5661	56.9396	8.33712	1.15716					0.907069	0.755314	0.114373	0.037383
13C Shm1KO	44.6677	45.9864	8.07864	1.26727					0.200202	0.872991	0.207994	0.464794
